# Supplementary material for: Accelerated 2D Classification With ISAC Using GPUs
Source: Front Mol Biosci. 2022 Jul 6;9:919994. doi: 10.3389/fmolb.2022.919994 (PMC9296836; doi:10.3389/fmolb.2022.919994)
Supplement: Supplementary file 1 [file DataSheet1.ZIP]

Archive with 9 entries (8 files):
- supplementary_information/
- supplementary_information/schoenfeld_et_al_gpu_isac_supplementary_figures.docx
- supplementary_information/Supplementary_Figure_01_timings_general.eps
- supplementary_information/Supplementary_Figure_02_timings_hardware.eps
- supplementary_information/Supplementary_figure_03_timings_millions_averages.eps
- supplementary_information/Supplementary_Figure_04_clem_compare.eps
- supplementary_information/Supplementary_figure_05_clem_compare_averages.eps
- supplementary_information/Supplementary_Figure_06_scaling_class_num.eps
- supplementary_information/Supplementary_Figure_07_scaling_ptcl_per_class.eps
